# Supplementary material for: Functional Identification of the Terpene Synthase Family Involved in Biosynthesis in Paeonia lactiflora
Source: Molecules. 2024 Sep 30;29(19):4662. doi: 10.3390/molecules29194662 (PMC11478036; doi:10.3390/molecules29194662)
Supplement: Supplementary file 1 [file molecules-29-04662-s001.zip]

Archive with 1 entries (1 files):
- molecules-3193109-supplementary.pdf
